# Supplementary material for: Metabolomics and Biochemical Benefits of Multivitamin and Multimineral Supplementation in Healthy Individuals: A Pilot Study
Source: Foods. 2024 Jul 13;13(14):2207. doi: 10.3390/foods13142207 (PMC11275291; doi:10.3390/foods13142207)
Supplement: Supplementary file 1 [file foods-13-02207-s001.zip]

Archive with 1 entries (1 files):
- foods-3057238-supplementary.pdf
